# Supplementary material for: Evaluation of Different SNP Analysis Software and Optimal Mining Process in Tree Species
Source: Life (Basel). 2023 Apr 22;13(5):1069. doi: 10.3390/life13051069 (PMC10221851; doi:10.3390/life13051069)
Supplement: Supplementary file 1 [file life-13-01069-s001.zip]

Archive with 103 entries (101 files):
- Supplementary File S1.xlsx
- Supplementary File S2/
- Supplementary File S2/Supplementary file 2/
- Supplementary File S2/Supplementary file 2/A09-G1606141543-1--9-_1R.ab1
- Supplementary File S2/Supplementary file 2/C06-G1606141494-1--1-_2F.ab1
- Supplementary File S2/Supplementary file 2/C07-G1606141495-1--1-_2R.ab1
- Supplementary File S2/Supplementary file 2/C08-G1606141498-3--1-_2F.ab1
- Supplementary File S2/Supplementary file 2/C08-G1606141498-3--1-_2F.seq
- Supplementary File S2/Supplementary file 2/C09-G1606141499-3--1-_2R.ab1
- Supplementary File S2/Supplementary file 2/C09-G1606141499-3--1-_2R.seq
- Supplementary File S2/Supplementary file 2/C10-G1606141500-4--1-_2F.ab1
- Supplementary File S2/Supplementary file 2/C10-G1606141500-4--1-_2F.seq
- Supplementary File S2/Supplementary file 2/C11-G1606141501-4--1-_2R.ab1
- Supplementary File S2/Supplementary file 2/C11-G1606141501-4--1-_2R.seq
- Supplementary File S2/Supplementary file 2/C12-G1606141502-1--2-_5F.ab1
- Supplementary File S2/Supplementary file 2/D01-G1606141503-1--2-_5R.ab1
- Supplementary File S2/Supplementary file 2/D02-G1606141504-2--2-_5F.ab1
- Supplementary File S2/Supplementary file 2/D03-G1606141505-2--2-_5R.ab1
- Supplementary File S2/Supplementary file 2/D04-G1606141506-3--2-_5F.ab1
- Supplementary File S2/Supplementary file 2/D05-G1606141507-3--2-_5R.ab1
- Supplementary File S2/Supplementary file 2/D06-G1606141508-4--2-_5F.ab1
- Supplementary File S2/Supplementary file 2/D07-G1606141509-4--2-_5R.ab1
- Supplementary File S2/Supplementary file 2/D08-G1606141510-1--4-_12F.ab1
- Supplementary File S2/Supplementary file 2/D09-G1606141511-1--4-_12R.ab1
- Supplementary File S2/Supplementary file 2/D09-G1606141526-1--7-_BOW-SF8F.ab1
- Supplementary File S2/Supplementary file 2/D09-G1606141526-1--7-_BOW-SF8F.seq
- Supplementary File S2/Supplementary file 2/D10-G1606141512-2--4-_12F.ab1
- Supplementary File S2/Supplementary file 2/D10-G1606141512-2--4-_12F.seq
- Supplementary File S2/Supplementary file 2/D10-G1606141527-1--7-_BOW-SF8R.ab1
- Supplementary File S2/Supplementary file 2/D10-G1606141527-1--7-_BOW-SF8R.seq
- Supplementary File S2/Supplementary file 2/D11-G1606141513-2--4-_12R.ab1
- Supplementary File S2/Supplementary file 2/D11-G1606141513-2--4-_12R.seq
- Supplementary File S2/Supplementary file 2/D11-G1606141528-2--7-_BOW-SF8F.ab1
- Supplementary File S2/Supplementary file 2/D11-G1606141528-2--7-_BOW-SF8F.seq
- Supplementary File S2/Supplementary file 2/D12-G1606141514-3--4-_12F.ab1
- Supplementary File S2/Supplementary file 2/D12-G1606141514-3--4-_12F.seq
- Supplementary File S2/Supplementary file 2/D12-G1606141529-2--7-_BOW-SF8R.ab1
- Supplementary File S2/Supplementary file 2/D12-G1606141529-2--7-_BOW-SF8R.seq
- Supplementary File S2/Supplementary file 2/E01-G1606141515-3--4-_12R.ab1
- Supplementary File S2/Supplementary file 2/E01-G1606141515-3--4-_12R.seq
- Supplementary File S2/Supplementary file 2/E01-G1606141532-4--7-_BOW-SF8F.ab1
- Supplementary File S2/Supplementary file 2/E01-G1606141532-4--7-_BOW-SF8F.seq
- Supplementary File S2/Supplementary file 2/E02-G1606141516-4--4-_12F.ab1
- Supplementary File S2/Supplementary file 2/E02-G1606141516-4--4-_12F.seq
- Supplementary File S2/Supplementary file 2/E02-G1606141533-4--7-_BOW-SF8R.ab1
- Supplementary File S2/Supplementary file 2/E02-G1606141533-4--7-_BOW-SF8R.seq
- Supplementary File S2/Supplementary file 2/E03-G1606141517-4--4-_12R.ab1
- Supplementary File S2/Supplementary file 2/E03-G1606141517-4--4-_12R.seq
- Supplementary File S2/Supplementary file 2/E03-G1606141542-1--9-_1F.ab1
- Supplementary File S2/Supplementary file 2/E03-G1606141542-1--9-_1F.seq
- Supplementary File S2/Supplementary file 2/E04-G1606141518-1--6-_BWA-SG6F.ab1
- Supplementary File S2/Supplementary file 2/E04-G1606141518-1--6-_BWA-SG6F.seq
- Supplementary File S2/Supplementary file 2/E04-G1606141543-1--9-_1R.ab1
- Supplementary File S2/Supplementary file 2/E05-G1606141519-1--6-_BWA-SG6R.ab1
- Supplementary File S2/Supplementary file 2/E05-G1606141519-1--6-_BWA-SG6R.seq
- Supplementary File S2/Supplementary file 2/E05-G1606141557-4--10-_19R.ab1
- Supplementary File S2/Supplementary file 2/E06-G1606141520-2--6-_BWA-SG6F.ab1
- Supplementary File S2/Supplementary file 2/E07-G1606141521-2--6-_BWA-SG6R.ab1
- Supplementary File S2/Supplementary file 2/E08-G1606141522-3--6-_BWA-SG6F.ab1
- Supplementary File S2/Supplementary file 2/E08-G1606141522-3--6-_BWA-SG6F.seq
- Supplementary File S2/Supplementary file 2/E09-G1606141523-3--6-_BWA-SG6R.ab1
- Supplementary File S2/Supplementary file 2/E09-G1606141523-3--6-_BWA-SG6R.seq
- Supplementary File S2/Supplementary file 2/E10-G1606141524-4--6-_BWA-SG6F.ab1
- Supplementary File S2/Supplementary file 2/E11-G1606141525-4--6-_BWA-SG6R.ab1
- Supplementary File S2/Supplementary file 2/F04-G1606141530-3--7-_BOW-SF8F.ab1
- Supplementary File S2/Supplementary file 2/F05-G1606141531-3--7-_BOW-SF8R.ab1
- Supplementary File S2/Supplementary file 2/F08-G1606141534-1--8-_BOW-SF12F.ab1
- Supplementary File S2/Supplementary file 2/F08-G1606141534-1--8-_BOW-SF12F.seq
- Supplementary File S2/Supplementary file 2/F09-G1606141535-1--8-_BOW-SF12R.ab1
- Supplementary File S2/Supplementary file 2/F09-G1606141535-1--8-_BOW-SF12R.seq
- Supplementary File S2/Supplementary file 2/F10-G1606141536-2--8-_BOW-SF12F.ab1
- Supplementary File S2/Supplementary file 2/F11-G1606141537-2--8-_BOW-SF12R.ab1
- Supplementary File S2/Supplementary file 2/F12-G1606141538-3--8-_BOW-SF12F.ab1
- Supplementary File S2/Supplementary file 2/G01-G1606141539-3--8-_BOW-SF12R.ab1
- Supplementary File S2/Supplementary file 2/G02-G1606141540-4--8-_BOW-SF12F.ab1
- Supplementary File S2/Supplementary file 2/G02-G1606141540-4--8-_BOW-SF12F.seq
- Supplementary File S2/Supplementary file 2/G03-G1606141541-4--8-_BOW-SF12R.ab1
- Supplementary File S2/Supplementary file 2/G03-G1606141541-4--8-_BOW-SF12R.seq
- Supplementary File S2/Supplementary file 2/G05-G1606141543-1--9-_1R.ab1
- Supplementary File S2/Supplementary file 2/G06-G1606141544-2--9-_1F.ab1
- Supplementary File S2/Supplementary file 2/G06-G1606141544-2--9-_1F.seq
- Supplementary File S2/Supplementary file 2/G07-G1606141545-2--9-_1R.ab1
- Supplementary File S2/Supplementary file 2/G08-G1606141546-3--9-_1F.ab1
- Supplementary File S2/Supplementary file 2/G08-G1606141546-3--9-_1F.seq
- Supplementary File S2/Supplementary file 2/G09-G1606141547-3--9-_1R.ab1
- Supplementary File S2/Supplementary file 2/G09-G1606141547-3--9-_1R.seq
- Supplementary File S2/Supplementary file 2/G10-G1606141548-4--9-_1F.ab1
- Supplementary File S2/Supplementary file 2/G10-G1606141548-4--9-_1F.seq
- Supplementary File S2/Supplementary file 2/G11-G1606141549-4--9-_1R.ab1
- Supplementary File S2/Supplementary file 2/G11-G1606141549-4--9-_1R.seq
- Supplementary File S2/Supplementary file 2/G12-G1606141550-1--10-_19F.ab1
- Supplementary File S2/Supplementary file 2/H01-G1606141551-1--10-_19R.ab1
- Supplementary File S2/Supplementary file 2/H02-G1606141552-2--10-_19F.ab1
- Supplementary File S2/Supplementary file 2/H02-G1606141552-2--10-_19F.seq
- Supplementary File S2/Supplementary file 2/H03-G1606141553-2--10-_19R.ab1
- Supplementary File S2/Supplementary file 2/H03-G1606141553-2--10-_19R.seq
- Supplementary File S2/Supplementary file 2/H04-G1606141554-3--10-_19F.ab1
- Supplementary File S2/Supplementary file 2/H04-G1606141554-3--10-_19F.seq
- Supplementary File S2/Supplementary file 2/H05-G1606141555-3--10-_19R.ab1
- Supplementary File S2/Supplementary file 2/H05-G1606141555-3--10-_19R.seq
- Supplementary File S2/Supplementary file 2/H06-G1606141556-4--10-_19F.ab1
- Supplementary File S2/Supplementary file 2/H06-G1606141556-4--10-_19F.seq
- Supplementary File S2/Supplementary file 2/H07-G1606141557-4--10-_19R.ab1
