# Supplementary material for: Evaluation of Different SNP Analysis Software and Optimal Mining Process in Tree Species
Source: Life (Basel). 2023 Apr 22;13(5):1069. doi: 10.3390/life13051069 (PMC10221851; doi:10.3390/life13051069)
Supplement: Supplementary file 1 [file life-13-01069-s001.zip › Supplementary File S1.xlsx]

## Sheet: Sheet1
BOW(SF)38948_c0-1	CACCTTGTTCTGCGTCTG	AGAATATGCAACTACTCCC
BOW(SF)38948_c0-2	AACTGGAAGATGGCCGTAC	AAGACTATGAGCCTACCAC
BOW(GS)38899_c0-1	TTTGGCTGCGAATAACGGAGGAT	ATGAGGGAACCGGGCAGATA
BOW(GS)39280_c0-9	TCCTGCTAGTTCTCGTCC	GCTCTTCATAGTAATGTCCCT
BOW(GS)39290_c0-2	CACTCTTGGATCAGGGTTTC	GTTTATGCACATTGGGTTTG
BOW(GS)39323_c0-5	GTGAGCCTTTGAAGCTGCGAATA	CATCACTATGGAACCAACGA
BOW(GS)38596_c0-7	GGGTCACAACCTTGCCATCT	ATTCCAGGCAGTTTGAGG
BOW(GS)38762_c0-8	GGCAAGGCAATCAGGTAA	TCGCCATTCCAAATCCAA
BOW(GS)39115_c1-4-F	TAATGCTTCTGGGAGTTGCT	CTGGGACTGATCTTTGTTGA
BOW(GS)39123_c0-3-F	TGGACAAGATTAAGGTGCTC	CATCCAAAGCCCTCCAAACT
BOW(GS)39136_c1-10-F	GCCGTCAAGTGTCGGATTT	ATGCGTCTGAGATTACAGTGGT
BOW(GS)39267_c0-6-F	TGGAACTCATTTGGGACT	TGACGGACCTTGTATCTT
BOW(SF)38617_c3-13-F	GAATGGAAATGGCAGTAAGG	ATGCCTGTCTGCTTCATTTGTG
BOW(SF)38617_c3-14-F	CCCAGAATGGAAATGGCAGTA	GGCTTCATGCCTGTCTGCTT
BOW(SF)38655_c0-10-F	GATTGTAGTGTCCTCCCT	TTTCAAGCCTGCAACACG
BOW(SF)38655_c0-10-F	GATTGTAGTGTCCTCCCT	TTTCAAGCCTGCAACACG
BOW(SF)38655_c0-9-F	GATTGTAGTGTCCTCCCT	CATTTCTCCATAGGGTTT
BOW(SF)38655_c0-9-F	GATTGTAGTGTCCTCCCT	CATTTCTCCATAGGGTTT
BOW(SF)39330_c0-7-F	GTGGCAGCGATGTATTCA	CTTGGTATGCGAGGATTG
BOW(SF)39330_c0-7-F	GTGGCAGCGATGTATTCA	CTTGGTATGCGAGGATTG
BOW(SF)39330_c0-8-F	GCATACCAAGCACGAGGAG	CACAAGCAGTGCCAACAG
BOW(SF)39330_c0-8-F	GCATACCAAGCACGAGGAG	CACAAGCAGTGCCAACAG
BOW(SF)39336_c0-19-F	CGGGAGTAAACGACGATA	TGCCATGCTGCTTGTCGT
BOW(SF)39336_c0-20-F	AGAAGCTACGGGAGTAAACG	TGCCAACTGGAACGGTGT
BOW(SF)39338_c0-17-F	CATTTCCCGACGCATCTCAT	AATTGTTGGTAGGCGGTGTC
BOW(SF)39338_c0-18-F	AGGAGGAGGTCGGCTAAT	CATGAGATGCGTCGGGAAAT
BOW(SF)39345_c0-15-F	TTGTCCACAGGAGCAGAAAT	ATCTGTCCACCCATCCATAA
BOW(SF)39345_c0-16-F	TCATTAGTGAGATGTGGACCGA	TCAGGCACCGGCAACTCTAA
BOW(SF)39346_c0-11-F	GGAAGGATGTCGATAATGAT	GCTGTTCCTTCCACATTTCA
BOW(SF)39346_c0-11-F	GGAAGGATGTCGATAATGAT	GCTGTTCCTTCCACATTTCA
BOW(SF)39346_c0-12-F	TACTGGAACGGCTGAGGATC	CACCTCCACCGACGAATCAA
BOW(SF)39347_c0-3-F	TGGTGACCGAGCTACATT	TTCAGCAAGGGAGGGATT
BOW(SF)39347_c0-4-F	GTTTCAACGGAGCCACCT	ATTTCAGCAAGGGAGGGA
BOW(SF)39348_c0-5-F	TTATGTTGGCTGTCTCCG	TGTCGTAAGTTGCGTGCC
BOW(SF)39348_c0-6-F	TACATACAAGTTGCGAAAGG	GCAAGGTACAGATAGGAGG
BOW(SF)39348_c0-6-F	TACATACAAGTTGCGAAAGG	GCAAGGTACAGATAGGAGG
BWA(SG)35672_c0-15-F	CTCAAACACCGACATCCTG	CCCACATTCACCCTCAAC
BWA(SG)35672_c0-16-F	CCTCCTCAAACACCGACAT	TGGGTCATCTGGCGTAGC
BWA(SG)35986_c0-19-F	AGTGCAAATATTGGCTCCGC	GCACATTGGAGGCTACATTT
BWA(SG)35986_c0-20-F	GTTTCTATTAGCTCTGGCATC	AGAGCACCAATAGTCCAAC
BWA(SG)38388_c0-13-F	AAGGCTGAATTGATTCTAAC	TAGAGGCATCAGCAGAAGGA
BWA(SG)38388_c0-14-F	GGCTGAATTGATTCTAACC	ATCAGCAGAAGGACGGAAGC
BWA(SG)38540_c0-11-F	CTCGCTAAGGTAGGGCTGAA	AGCCGTTTCGACCGTTGTT
BWA(SG)38540_c0-12-F	CGCTAAGGTAGGGCTGAA	CGTCTTCTTCTGGCGTGT
BWA(SG)38594_c0-1-F	TGCTGTAAGATGGGTTGCC	TTATTGTCGCCGCTTTGTC
BWA(SG)38594_c0-2-F	TGGCCGATTGGCTGCTGAA	CCCACCCTTCTTATCTTCATC
BWA(SG)39091_c0-5-F	ATCCATCGTTTGCTTCCAC	ATAGCAAGCCATTCGACAT
BWA(SG)39091_c0-6-F	CTTAGTCAGCTCACCACGTT	TCAGGCTTCCACAGTTTC
BWA(SG)39239_c0-17-F	ATTTGGGCTGTGGCTTCTGC	ATGGTCCATGACAAGAGGTT
BWA(SG)39239_c0-18-F	GCTGTGGCTTCTGCTGTTAT	GTTCTTGCCAGTCTTGATGC
BWA(SG)39345_c0-3-F	TCCGTATTATGAGGAGATGGT	CAACTCTTTAGACTCTGTGCC
BWA(SG)39345_c0-4-F	AGAAACTTCGCACAACCC	TGCCTGCAACTCTTTAGAC
BWA(SG)39347_c0-10-F	CACATCCATCGTTTGCTTCC	CAAACCCACCCTCTGAGTCT
BWA(SG)39347_c0-9-F	ACGAGAATGGGCTTTCAGAT	CCACATGAAACACCTTACCC
BWA(SG)7647_c0-7-F	TGTATGATGATTCCCGTGTC	CATTTGCTTGTTCCTGAG
BWA(SG)7647_c0-8-F	GGAAGGCGAAGTTGTTTA	CATTTGCTTGTTCCTGAG
