# Supplementary material for: Evaluation of Different SNP Analysis Software and Optimal Mining Process in Tree Species
Source: Life (Basel). 2023 Apr 22;13(5):1069. doi: 10.3390/life13051069 (PMC10221851; doi:10.3390/life13051069)
Supplement: Supplementary file 1 [file life-13-01069-s001.zip › Supplementary File S2/Supplementary file 2/H04-G1606141554-3--10-_19F.seq]

TAATCCCCGCAGGAGAACATCCATCGTTGATATGATCTGACCAGATGTCTCTCTCTTTGCATTTCACGCATGTGATTCCT
TGATGATTTGTCTCCTATGAGTGAAGCATATACCTCTTTCGAAAATTCTTGATAACCCGAATGCATGTCCCAATCTTTTT
CACCCTCCTGCCTTTCATCATTGTCCATAAATTTCTGTGGTTGCAGGTGTCATCTGCCTCCTATCCTCAACCAATATACC
TGTTTATTGACCTGAGTCGAACTGATTCCCTGACCTTTTTACCCGACTGCATTTCATCATTTTCTCTAAATTTCACGTGT
GTGCATGTGGGAGCTACCTCCTATGCTGAAAGAATATACCCTTTTATTGACCTCAATCCAACTGCATCCGGGCATCTTTT
TTACCCTCCTCACTTTCATCATTTTCCGCACCTTTTCAATCCCATCCCAGTGTCCCACCTGCCAGCTGCAGAATTGATCT
TTGAAAGCATCACATAAGGTGCAGCATTTTTAGTGGTCATCTCAAATATGTGTTCTGCCACACATTCTCCTAAAA
